# Supplementary material for: Mechanistic Elucidation of Nanomaterial-Enhanced First-Generation Biosensors Using Probe Voltammetry of an Enzymatic Reaction
Source: Biosensors (Basel). 2023 Aug 9;13(8):798. doi: 10.3390/bios13080798 (PMC10452687; doi:10.3390/bios13080798)
Supplement: Supplementary file 1 [file biosensors-13-00798-s001.zip]

Archive with 1 entries (1 files):
- biosensors-2535685-supplementary.pptx
